# Supplementary material for: Identification of immune-related genes in diagnosing retinopathy of prematurity with sepsis through bioinformatics analysis and machine learning
Source: Front Genet. 2023 Nov 10;14:1264873. doi: 10.3389/fgene.2023.1264873 (PMC10667920; doi:10.3389/fgene.2023.1264873)
Supplement: Supplementary file 1 [file Table2.XLSX]

## Sheet: Sheet1
Functional enrichment analysis of common genes from retinopathy of prematurity with sepsis
Category	Term	Count	%	PValue	Genes	List Total	Pop Hits	Pop Total	Fold Enrichment	Bonferroni	Benjamini	FDR
GOTERM_BP_DIRECT	GO:0006955~immune response	8	23.5294	1.27e-05	IL1RN, IL18RAP, AIM2, IL1R2, CST7, CLEC4E, IL18R1, JCHAIN	32	512	19462	9.50293	0.00322586	0.00323105	0.00323105
GOTERM_BP_DIRECT	GO:0006954~inflammatory response	5	14.7059	0.00484234	IL1RN, ORM1, IL18RAP, AIM2, IL18R1	32	436	19462	6.97463	0.708566	0.602193	0.602193
GOTERM_BP_DIRECT	GO:0035655~interleukin-18-mediated signaling pathway	2	5.88235	0.00793972	IL18RAP, IL18R1	32	5	19462	243.275	0.867972	0.602193	0.602193
GOTERM_BP_DIRECT	GO:2000660~negative regulation of interleukin-1-mediated signaling pathway	2	5.88235	0.0110985	IL1RN, IL1R2	32	7	19462	173.768	0.941268	0.602193	0.602193
GOTERM_BP_DIRECT	GO:0070837~dehydroascorbic acid transport	2	5.88235	0.0142475	SLC2A14, SLC2A3	32	9	19462	135.153	0.973876	0.602193	0.602193
GOTERM_BP_DIRECT	GO:0006915~apoptotic process	5	14.7059	0.0162216	AIM2, BCL2A1, LCN2, PRF1, MMP9	32	620	19462	4.90474	0.9843	0.602193	0.602193
GOTERM_BP_DIRECT	GO:0045087~innate immune response	5	14.7059	0.0175602	AIM2, CLEC5A, LCN2, CLEC4E, JCHAIN	32	635	19462	4.78888	0.98889	0.602193	0.602193
GOTERM_BP_DIRECT	GO:0046323~glucose import	2	5.88235	0.0236365	SLC2A14, SLC2A3	32	15	19462	81.0917	0.997702	0.602193	0.602193
GOTERM_BP_DIRECT	GO:0002221~pattern recognition receptor signaling pathway	2	5.88235	0.0236365	AIM2, CLEC4E	32	15	19462	81.0917	0.997702	0.602193	0.602193
GOTERM_BP_DIRECT	GO:0065003~macromolecular complex assembly	3	8.82353	0.0237084	IL2RB, CD3G, JCHAIN	32	150	19462	12.1638	0.997745	0.602193	0.602193
GOTERM_BP_DIRECT	GO:0051092~positive regulation of NF-kappaB transcription factor activity	3	8.82353	0.0279702	IL18RAP, AIM2, IL18R1	32	164	19462	11.1254	0.999258	0.645858	0.645858
GOTERM_BP_DIRECT	GO:1904659~glucose transmembrane transport	2	5.88235	0.0390929	SLC2A14, SLC2A3	32	25	19462	48.655	0.99996	0.793759	0.793759
GOTERM_BP_DIRECT	GO:0030101~natural killer cell activation	2	5.88235	0.0406255	SLAMF7, IL18R1	32	26	19462	46.7837	0.999973	0.793759	0.793759
GOTERM_BP_DIRECT	GO:0019915~lipid storage	2	5.88235	0.0452089	DGAT2, FFAR2	32	29	19462	41.944	0.999992	0.810804	0.810804
GOTERM_BP_DIRECT	GO:0010033~response to organic substance	2	5.88235	0.052801	AQP9, MMP9	32	34	19462	35.7757	0.999999	0.810804	0.810804
GOTERM_BP_DIRECT	GO:0051607~defense response to virus	3	8.82353	0.05409	AIM2, PRF1, RNASE2	32	236	19462	7.7312	0.999999	0.810804	0.810804
GOTERM_BP_DIRECT	GO:0043066~negative regulation of apoptotic process	4	11.7647	0.0542664	BCL2A1, CLEC5A, IL2RB, MMP9	32	542	19462	4.48847	0.999999	0.810804	0.810804
GOTERM_BP_DIRECT	GO:0006953~acute-phase response	2	5.88235	0.0648269	IL1RN, ORM1	32	42	19462	28.9613	1	0.914779	0.914779
GOTERM_BP_DIRECT	GO:0006968~cellular defense response	2	5.88235	0.0855176	CLEC5A, PRF1	32	56	19462	21.721	1	1	1
GOTERM_BP_DIRECT	GO:0051384~response to glucocorticoid	2	5.88235	0.0913474	IL1RN, ALPL	32	60	19462	20.2729	1	1	1
GOTERM_BP_DIRECT	GO:0042110~T cell activation	2	5.88235	0.0956961	SLAMF7, CD3G	32	63	19462	19.3075	1	1	1
GOTERM_BP_DIRECT	GO:0007166~cell surface receptor signaling pathway	3	8.82353	0.0961824	ADGRG3, KLRB1, CD3G	32	329	19462	5.54578	1	1	1
GOTERM_CC_DIRECT	GO:0005886~plasma membrane	21	61.7647	3.65692e-05	SLC2A14, IL1RN, MGAM, KLRB1, IL1R2, AQP9, PRF1, KCNJ15, SLC2A3, CD3G, MCEMP1, ADGRG3, IL18RAP, IL2RB, CLEC5A, ALPL, SLAMF7, FFAR2, RGL4, CLEC4E, IL18R1	34	5458	20660	2.33796	0.00262957	0.00263299	0.00248671
GOTERM_CC_DIRECT	GO:0070821~tertiary granule membrane	4	11.7647	0.000213978	MGAM, CLEC5A, SLC2A3, MCEMP1	34	73	20660	33.2957	0.01529	0.0077032	0.00727525
GOTERM_CC_DIRECT	GO:0035579~specific granule membrane	4	11.7647	0.000409858	ADGRG3, CLEC5A, SLC2A3, MCEMP1	34	91	20660	26.7098	0.0290845	0.00983658	0.00929011
GOTERM_CC_DIRECT	GO:0016021~integral component of membrane	19	55.8824	0.000597667	SLC2A14, MGAM, DGAT2, KLRB1, IL1R2, AQP9, PRF1, KCNJ15, SLC2A3, CD3G, MCEMP1, ADGRG3, IL2RB, CLEC5A, SLAMF7, FFAR2, RGL4, CLEC4E, IL18R1	34	5488	20660	2.10373	0.0421316	0.010758	0.0101603
GOTERM_CC_DIRECT	GO:0005887~integral component of plasma membrane	9	26.4706	0.00168211	ADGRG3, CLEC5A, IL2RB, AQP9, KCNJ15, SLC2A3, FFAR2, CD3G, RGL4	34	1455	20660	3.75864	0.114155	0.0242223	0.0228766
GOTERM_CC_DIRECT	GO:0045092~interleukin-18 receptor complex	2	5.88235	0.0031921	IL18RAP, IL18R1	34	2	20660	607.647	0.205625	0.0383053	0.0361772
GOTERM_CC_DIRECT	GO:0005576~extracellular region	9	26.4706	0.0205861	GLT1D1, ORM1, IL1R2, LCN2, PRF1, ALPL, RNASE2, MMP9, JCHAIN	34	2213	20660	2.47123	0.776349	0.197994	0.186994
GOTERM_CC_DIRECT	GO:0070062~extracellular exosome	9	26.4706	0.0219993	IL1RN, MGAM, ORM1, LCN2, ALPL, SLC2A3, RNASE2, MMP9, JCHAIN	34	2240	20660	2.44144	0.798433	0.197994	0.186994
GOTERM_CC_DIRECT	GO:0005615~extracellular space	8	23.5294	0.0347933	IL1RN, ORM1, LCN2, ALPL, CST7, RNASE2, MMP9, JCHAIN	34	1989	20660	2.44403	0.921898	0.271509	0.256425
GOTERM_CC_DIRECT	GO:0042995~cell projection	3	8.82353	0.0411905	SLC2A3, FFAR2, CLEC4E	34	202	20660	9.02446	0.951613	0.271509	0.256425
GOTERM_CC_DIRECT	GO:0009897~external side of plasma membrane	4	11.7647	0.0414805	IL2RB, SLAMF7, CD3G, CLEC4E	34	484	20660	5.02188	0.952656	0.271509	0.256425
GOTERM_CC_DIRECT	GO:0016020~membrane	11	32.3529	0.0573005	ADGRG3, SLC2A14, MGAM, DGAT2, IL1R2, IL2RB, KCNJ15, PRF1, ALPL, SLC2A3, CLEC4E	34	3693	20660	1.80994	0.985715	0.318353	0.300667
GOTERM_CC_DIRECT	GO:0016235~aggresome	2	5.88235	0.0574804	SLC2A14, SLC2A3	34	37	20660	32.8458	0.98591	0.318353	0.300667
GOTERM_CC_DIRECT	GO:1904724~tertiary granule lumen	2	5.88235	0.085739	ORM1, MMP9	34	56	20660	21.7017	0.998426	0.431737	0.407751
GOTERM_CC_DIRECT	GO:0101003~ficolin-1-rich granule membrane	2	5.88235	0.0930378	MGAM, SLC2A3	34	61	20660	19.9229	0.999116	0.431737	0.407751
GOTERM_CC_DIRECT	GO:0035580~specific granule lumen	2	5.88235	0.0959415	ORM1, LCN2	34	63	20660	19.2904	0.999298	0.431737	0.407751
GOTERM_MF_DIRECT	GO:0042008~interleukin-18 receptor activity	2	5.88235	0.0032647	IL18RAP, IL18R1	32	2	18976	593	0.292929	0.253325	0.246155
GOTERM_MF_DIRECT	GO:0030246~carbohydrate binding	4	11.7647	0.00477971	MGAM, KLRB1, CLEC5A, CLEC4E	32	210	18976	11.2952	0.39822	0.253325	0.246155
GOTERM_MF_DIRECT	GO:0004908~interleukin-1 receptor activity	2	5.88235	0.0113814	IL1R2, IL18R1	32	7	18976	169.429	0.702799	0.342255	0.332568
GOTERM_MF_DIRECT	GO:0033300~dehydroascorbic acid transporter activity	2	5.88235	0.012997	SLC2A14, SLC2A3	32	8	18976	148.25	0.750106	0.342255	0.332568
GOTERM_MF_DIRECT	GO:0055056~D-glucose transmembrane transporter activity	2	5.88235	0.0194341	SLC2A14, SLC2A3	32	12	18976	98.8333	0.875107	0.342255	0.332568
GOTERM_MF_DIRECT	GO:0005355~glucose transmembrane transporter activity	2	5.88235	0.0242352	SLC2A14, SLC2A3	32	15	18976	79.0667	0.925769	0.342255	0.332568
GOTERM_MF_DIRECT	GO:0050135~NAD(P)+ nucleosidase activity	2	5.88235	0.0258305	IL18RAP, IL18R1	32	16	18976	74.125	0.937589	0.342255	0.332568
GOTERM_MF_DIRECT	GO:0061809~NAD+ nucleotidase, cyclic ADP-ribose generating	2	5.88235	0.0258305	IL18RAP, IL18R1	32	16	18976	74.125	0.937589	0.342255	0.332568
GOTERM_MF_DIRECT	GO:0038187~pattern recognition receptor activity	2	5.88235	0.0400752	AIM2, CLEC4E	32	25	18976	47.44	0.986904	0.45806	0.445096
GOTERM_MF_DIRECT	GO:0015267~channel activity	2	5.88235	0.0432132	BCL2A1, AQP9	32	27	18976	43.9259	0.990744	0.45806	0.445096
GOTERM_MF_DIRECT	GO:0042802~identical protein binding	7	20.5882	0.0589525	AIM2, LCN2, PRF1, SLAMF7, CD3G, MCEMP1, MMP9	32	1737	18976	2.38975	0.998405	0.568088	0.55201
GOTERM_MF_DIRECT	GO:0005515~protein binding	26	76.4706	0.0680538	ORM1, IL1RN, PFKFB3, BCL2A1, KLRB1, AQP9, PRF1, CD3G, SLC2A3, CST7, ADGRG3, IL18RAP, FFAR2, MGAM, DGAT2, IL1R2, KCNJ15, MCEMP1, RNASE2, MMP9, AIM2, IL2RB, LCN2, ALPL, CLEC4E, IL18R1	32	12657	18976	1.21814	0.999431	0.601142	0.584128
GOTERM_MF_DIRECT	GO:0015026~coreceptor activity	2	5.88235	0.0816103	IL18RAP, IL2RB	32	52	18976	22.8077	0.99988	0.665437	0.646604
KEGG_PATHWAY	hsa04060:Cytokine-cytokine receptor interaction	5	14.7059	0.00360375	IL1RN, IL18RAP, IL1R2, IL2RB, IL18R1	20	297	8586	7.22727	0.203435	0.227036	0.227036
KEGG_PATHWAY	hsa05202:Transcriptional misregulation in cancer	4	11.7647	0.00830975	BCL2A1, IL1R2, IL2RB, MMP9	20	193	8586	8.89741	0.408859	0.261757	0.261757
KEGG_PATHWAY	hsa04061:Viral protein interaction with cytokine and cytokine receptor	3	8.82353	0.0201879	IL18RAP, IL2RB, IL18R1	20	100	8586	12.879	0.723309	0.423946	0.423946
KEGG_PATHWAY	hsa05166:Human T-cell leukemia virus 1 infection	3	8.82353	0.0853408	IL1R2, IL2RB, CD3G	20	222	8586	5.80135	0.996375	1	1
