# Supplementary material for: Identification of immune-related genes in diagnosing retinopathy of prematurity with sepsis through bioinformatics analysis and machine learning
Source: Front Genet. 2023 Nov 10;14:1264873. doi: 10.3389/fgene.2023.1264873 (PMC10667920; doi:10.3389/fgene.2023.1264873)
Supplement: Supplementary file 2 [file Table3.XLSX]

## Sheet: Sheet1
LASSO	Gene		Random Forest	Gene		SVM-RFE	Gene		Intersection
1	CD3G		1	MCEMP1		1	MCEMP1		CLEC5A
2	CLEC5A		2	MMP9		2	MMP9		KLRB1
3	IL1RN		3	KLRB1		3	KLRB1		LCN2
4	KLRB1		4	IL1R2		4	ADGRG3		MCEMP1
5	LCN2		5	ADGRG3		5	MGAM		MMP9
6	MCEMP1		6	SLC2A14		6	LCN2
7	MGAM		7	LCN2		7	CLEC5A
8	MMP9		8	CLEC5A
9	ORM1
10	PRF1
11	SLAMF7
12	SLC2A14
