# Supplementary material for: Identification of immune-related genes in diagnosing retinopathy of prematurity with sepsis through bioinformatics analysis and machine learning
Source: Front Genet. 2023 Nov 10;14:1264873. doi: 10.3389/fgene.2023.1264873 (PMC10667920; doi:10.3389/fgene.2023.1264873)
Supplement: Supplementary file 3 [file Table1.XLSX]

## Sheet: Sheet1
Functional enrichment analysis of intersection genes between the DEGs and the key modules of retinopathy of prematurity.
Category	Term	Count	%	PValue	Genes	List Total	Pop Hits	Pop Total	Fold Enrichment	Bonferroni	Benjamini	FDR
GOTERM_BP_DIRECT	GO:0007204~positive regulation of cytosolic calcium ion concentration	9	7.69231	1.35203e-06	XCR1, GIPR, PTGER3, LPAR2, PTK2B, FPR3, CXCR6, CCR5, CCR2	101	155	19462	11.1886	0.00121069	0.000712174	0.0007082
GOTERM_BP_DIRECT	GO:0070098~chemokine-mediated signaling pathway	7	5.98291	1.58967e-06	XCR1, CCL22, PTK2B, CXCR6, CCR5, CCL18, CCR2	101	70	19462	19.2693	0.00142334	0.000712174	0.0007082
GOTERM_BP_DIRECT	GO:0006955~immune response	13	11.1111	1.24194e-05	ADAMDEC1, XCR1, CCL22, TNFSF14, IL1R2, PRG2, CXCR6, ITGAD, TNFSF10, CCR5, CCL18, CD22, CCR2	101	512	19462	4.8926	0.0110662	0.00370926	0.00368856
GOTERM_BP_DIRECT	GO:0006935~chemotaxis	7	5.98291	4.53078e-05	XCR1, CCL22, FPR3, CXCR6, CCR5, CCL18, CCR2	101	125	19462	10.7908	0.0397837	0.0101489	0.0100923
GOTERM_BP_DIRECT	GO:0007229~integrin-mediated signaling pathway	6	5.12821	0.000293093	ADAMDEC1, ITGAD, LAMA3, ITGAX, FN1, PTK2B	101	113	19462	10.2315	0.230989	0.0441733	0.0439268
GOTERM_BP_DIRECT	GO:0007166~cell surface receptor signaling pathway	9	7.69231	0.000295804	CD2, TNFSF14, GIPR, TNFSF10, PTK2B, RTN4RL2, CCR5, CELSR1, BIRC3	101	329	19462	5.27124	0.232855	0.0441733	0.0439268
GOTERM_BP_DIRECT	GO:0006954~inflammatory response	10	8.54701	0.000411607	XCR1, CCL22, PTGER3, NKG7, FPR3, CXCR6, CCR5, LYZ, CCL18, CCR2	101	436	19462	4.41957	0.308489	0.0526857	0.0523917
GOTERM_BP_DIRECT	GO:0098609~cell-cell adhesion	7	5.98291	0.000525525	CD2, ITGAD, CTNND2, LAMA3, ITGAX, FAT2, CELSR1	101	196	19462	6.8819	0.375619	0.0588588	0.0585303
GOTERM_BP_DIRECT	GO:0035019~somatic stem cell population maintenance	4	3.4188	0.00284524	TBX1, SFRP1, NOG, ASCL2	101	55	19462	14.014	0.92215	0.268368	0.266871
GOTERM_BP_DIRECT	GO:0006968~cellular defense response	4	3.4188	0.00299518	NCR1, PTK2B, CCR5, CCR2	101	56	19462	13.7638	0.931963	0.268368	0.266871
GOTERM_BP_DIRECT	GO:0050679~positive regulation of epithelial cell proliferation	4	3.4188	0.0060741	TBX1, SFRP1, NOG, NOD2	101	72	19462	10.7052	0.995742	0.494763	0.492002
GOTERM_BP_DIRECT	GO:0060326~cell chemotaxis	4	3.4188	0.00705494	XCR1, CXCR6, CCR5, CCR2	101	76	19462	10.1417	0.998242	0.526769	0.523829
GOTERM_BP_DIRECT	GO:0034113~heterotypic cell-cell adhesion	3	2.5641	0.0103536	CD2, ITGAD, ITGAX	101	30	19462	19.2693	0.999911	0.665395	0.661682
GOTERM_BP_DIRECT	GO:0007186~G-protein coupled receptor signaling pathway	12	10.2564	0.0108629	HCAR2, GPRC5A, XCR1, HCAR1, CCL22, PTGER3, LPAR2, CXCR6, CCR5, CELSR1, CCL18, CCR2	101	968	19462	2.38876	0.999944	0.665395	0.661682
GOTERM_BP_DIRECT	GO:0031640~killing of cells of other organism	4	3.4188	0.0118821	CCL22, NKG7, LYZ, CCL18	101	92	19462	8.37796	0.999978	0.665395	0.661682
GOTERM_BP_DIRECT	GO:0019722~calcium-mediated signaling	4	3.4188	0.0118821	XCR1, CXCR6, CCR5, CCR2	101	92	19462	8.37796	0.999978	0.665395	0.661682
GOTERM_BP_DIRECT	GO:0042060~wound healing	4	3.4188	0.0140775	NOG, FN1, MYOZ1, CELSR1	101	98	19462	7.86502	0.999997	0.741968	0.737828
GOTERM_BP_DIRECT	GO:0051649~establishment of localization in cell	4	3.4188	0.0152559	KEL, DAW1, NOD2, SLC1A6	101	101	19462	7.63141	0.999999	0.759404	0.755166
GOTERM_BP_DIRECT	GO:0002548~monocyte chemotaxis	3	2.5641	0.0224196	CCL22, CCL18, CCR2	101	45	19462	12.8462	1	1	0.995531
GOTERM_BP_DIRECT	GO:1990573~potassium ion import across plasma membrane	3	2.5641	0.0224196	KCNJ15, KCNJ16, SLC12A8	101	45	19462	12.8462	1	1	0.995531
GOTERM_BP_DIRECT	GO:0044070~regulation of anion transport	2	1.7094	0.025431	CA2, PDZK1	101	5	19462	77.0772	1	1	0.995531
GOTERM_BP_DIRECT	GO:0071504~cellular response to heparin	2	1.7094	0.025431	SFRP1, AOC1	101	5	19462	77.0772	1	1	0.995531
GOTERM_BP_DIRECT	GO:0034765~regulation of ion transmembrane transport	4	3.4188	0.0349058	CATSPER1, KCNK12, KCNJ15, KCNJ16	101	139	19462	5.54512	1	1	0.995531
GOTERM_BP_DIRECT	GO:2000110~negative regulation of macrophage apoptotic process	2	1.7094	0.0354232	NOD2, CCR5	101	7	19462	55.0552	1	1	0.995531
GOTERM_BP_DIRECT	GO:0071356~cellular response to tumor necrosis factor	4	3.4188	0.0355409	SFRP1, FABP4, CCL22, CCL18	101	140	19462	5.50552	1	1	0.995531
GOTERM_BP_DIRECT	GO:0007165~signal transduction	13	11.1111	0.0361432	DTHD1, CCL22, TNFSF14, CTNND2, FPR3, NCR1, FAM83E, GPRC5A, IL2RB, TNFSF10, PTK2B, CCR5, CCL18	101	1310	19462	1.91222	1	1	0.995531
GOTERM_BP_DIRECT	GO:0044341~sodium-dependent phosphate transport	2	1.7094	0.0403812	SLC17A8, SLC17A4	101	8	19462	48.1733	1	1	0.995531
GOTERM_BP_DIRECT	GO:0006915~apoptotic process	8	6.83761	0.0406152	CD2, EGLN3, TNFSF14, TNFRSF9, TNFSF10, PTK2B, ALOX15B, BIRC3	101	620	19462	2.48636	1	1	0.995531
GOTERM_BP_DIRECT	GO:0042742~defense response to bacterium	5	4.2735	0.04568	PLAC8, TRBC2, PRG2, NOD2, LYZ	101	261	19462	3.69144	1	1	0.995531
GOTERM_BP_DIRECT	GO:0090179~planar cell polarity pathway involved in neural tube closure	2	1.7094	0.0551043	SFRP1, CELSR1	101	11	19462	35.0351	1	1	0.995531
GOTERM_BP_DIRECT	GO:0010936~negative regulation of macrophage cytokine production	2	1.7094	0.0599621	PRG2, NOD2	101	12	19462	32.1155	1	1	0.995531
GOTERM_BP_DIRECT	GO:0042127~regulation of cell proliferation	4	3.4188	0.0622763	FA2H, EGLN3, TNFRSF9, PTK2B	101	176	19462	4.37939	1	1	0.995531
GOTERM_BP_DIRECT	GO:0001706~endoderm formation	2	1.7094	0.0647952	EOMES, NOG	101	13	19462	29.6451	1	1	0.995531
GOTERM_BP_DIRECT	GO:0071347~cellular response to interleukin-1	3	2.5641	0.0680299	SFRP1, CCL22, CCL18	101	83	19462	6.96481	1	1	0.995531
GOTERM_BP_DIRECT	GO:0045580~regulation of T cell differentiation	2	1.7094	0.0696037	CD2, CCR2	101	14	19462	27.5276	1	1	0.995531
GOTERM_BP_DIRECT	GO:0007155~cell adhesion	7	5.98291	0.0719942	MAG, ITGAD, CTNND2, LAMA3, ITGAX, FN1, CD22	101	567	19462	2.37893	1	1	0.995531
GOTERM_BP_DIRECT	GO:0043547~positive regulation of GTPase activity	4	3.4188	0.074606	SFRP1, CCL22, ASAP3, CCL18	101	190	19462	4.0567	1	1	0.995531
GOTERM_BP_DIRECT	GO:0010820~positive regulation of T cell chemotaxis	2	1.7094	0.0791474	TNFSF14, CCR2	101	16	19462	24.0866	1	1	0.995531
GOTERM_BP_DIRECT	GO:0016055~Wnt signaling pathway	4	3.4188	0.0792538	SFRP1, CTNND2, NOTUM, GPC4	101	195	19462	3.95268	1	1	0.995531
GOTERM_BP_DIRECT	GO:0031103~axon regeneration	2	1.7094	0.0838828	MAG, RTN4RL2	101	17	19462	22.6698	1	1	0.995531
GOTERM_BP_DIRECT	GO:0050872~white fat cell differentiation	2	1.7094	0.0838828	FABP4, PNPLA3	101	17	19462	22.6698	1	1	0.995531
GOTERM_BP_DIRECT	GO:0002407~dendritic cell chemotaxis	2	1.7094	0.0838828	CCR5, CCR2	101	17	19462	22.6698	1	1	0.995531
GOTERM_BP_DIRECT	GO:0031643~positive regulation of myelination	2	1.7094	0.0885941	MAG, ITGAX	101	18	19462	21.4103	1	1	0.995531
GOTERM_BP_DIRECT	GO:0050995~negative regulation of lipid catabolic process	2	1.7094	0.0885941	HCAR2, HCAR1	101	18	19462	21.4103	1	1	0.995531
GOTERM_BP_DIRECT	GO:0045618~positive regulation of keratinocyte differentiation	2	1.7094	0.0932815	ALOX15B, OVOL2	101	19	19462	20.2835	1	1	0.995531
GOTERM_BP_DIRECT	GO:0032695~negative regulation of interleukin-12 production	2	1.7094	0.0932815	NOD2, TIGIT	101	19	19462	20.2835	1	1	0.995531
GOTERM_BP_DIRECT	GO:0030855~epithelial cell differentiation	3	2.5641	0.095231	TBX1, UPK1B, ALDOC	101	101	19462	5.72356	1	1	0.995531
GOTERM_BP_DIRECT	GO:0015813~L-glutamate transport	2	1.7094	0.097945	SLC17A8, SLC1A6	101	20	19462	19.2693	1	1	0.995531
GOTERM_BP_DIRECT	GO:0042474~middle ear morphogenesis	2	1.7094	0.097945	TBX1, NOG	101	20	19462	19.2693	1	1	0.995531
GOTERM_BP_DIRECT	GO:0006820~anion transport	2	1.7094	0.097945	SLC17A8, SLC17A4	101	20	19462	19.2693	1	1	0.995531
GOTERM_BP_DIRECT	GO:0019432~triglyceride biosynthetic process	2	1.7094	0.097945	DGAT2, PNPLA3	101	20	19462	19.2693	1	1	0.995531
GOTERM_BP_DIRECT	GO:0050727~regulation of inflammatory response	3	2.5641	0.0984214	NOD2, CCR2, BIRC3	101	103	19462	5.61242	1	1	0.995531
GOTERM_CC_DIRECT	GO:0005886~plasma membrane	53	45.2991	2.85063e-08	CTNND2, CHRM5, CELSR1, SLC2A5, BEST3, CA2, TRBC2, TNFSF10, ITGAX, CCR5, CCR2, IL1R2, VSTM2L, RTN4RL2, PDZK1, SYTL3, NCR1, MAG, SFRP1, KEL, GPRC5A, ITGAD, CATSPER1, GIPR, PTGER3, LPAR2, FPR3, CXCR6, NOD2, SLC1A6, HCAR2, ADAM28, HCAR1, GPC4, SLC17A8, TIGIT, SLC17A4, AOC1, XCR1, TNFSF14, TNFRSF9, AHNAK2, FN1, KCNJ15, KCNJ16, NKG7, SYT8, ALOX15B, CD2, LYPD6B, IL2RB, FAT2, CD22	100	5458	20660	2.00619	4.67502e-06	4.67503e-06	4.5325e-06
GOTERM_CC_DIRECT	GO:0005887~integral component of plasma membrane	22	18.8034	4.35072e-06	XCR1, TNFRSF9, KCNK12, PTGER3, CHRM5, KCNJ15, NKG7, LPAR2, CXCR6, SLC1A6, SLC2A5, CD2, NCR1, MAG, UPK1B, GPRC5A, IL2RB, TNFSF10, CCR5, CD22, SLC17A4, CCR2	100	1455	20660	3.12385	0.000713265	0.000356759	0.000345882
GOTERM_CC_DIRECT	GO:0009897~external side of plasma membrane	12	10.2564	2.0515e-05	CD2, XCR1, ITGAD, TNFRSF9, TRBC2, IL2RB, ITGAX, CXCR6, GPC4, CCR5, CD22, CCR2	100	484	20660	5.12231	0.00335885	0.00112149	0.0010873
GOTERM_CC_DIRECT	GO:0009986~cell surface	12	10.2564	0.000312445	CD2, SFRP1, ITGAD, IL2RB, ITGAX, LPAR2, RTN4RL2, NOD2, GPC4, TIGIT, CCR5, CD22	100	658	20660	3.76778	0.049958	0.0128103	0.0124197
GOTERM_CC_DIRECT	GO:0016021~integral component of membrane	43	36.7521	0.000445842	GIPR, PTGER3, LPAR2, FPR3, CXCR6, CELSR1, SLC1A6, SLC2A5, HCAR2, ADAM28, UPK1B, HCAR1, TRBC2, TNFSF10, SLC17A8, CCR5, TIGIT, SLC12A8, SLC17A4, CCR2, XCR1, DGAT2, TNFSF14, TNFRSF9, IL1R2, KCNJ15, NKG7, KCNJ16, SYT8, PLPP7, CD2, NCR1, FA2H, MAG, KEL, GPRC5A, B3GNT7, IL2RB, PNPLA3, FAT2, ASPHD2, SHISAL2A, CD22	100	5488	20660	1.61877	0.0705241	0.0146236	0.0141778
GOTERM_CC_DIRECT	GO:0046658~anchored component of plasma membrane	4	3.4188	0.000573361	CD2, RTN4RL2, NOD2, GPC4	100	34	20660	24.3059	0.0897701	0.0156688	0.0151911
GOTERM_CC_DIRECT	GO:0005576~extracellular region	23	19.6581	0.000668791	ADAMDEC1, AOC1, CCL22, IL1R2, LAMA3, NOG, DAW1, PRG2, FN1, VSTM2L, RTN4RL2, LYZ, CD2, PLAC8, ADAM28, SFRP1, LYPD6B, TNFSF10, CHI3L2, TIMP3, ALDOC, CILP2, NOTUM	100	2213	20660	2.14722	0.103914	0.0156688	0.0151911
GOTERM_CC_DIRECT	GO:0070062~extracellular exosome	22	18.8034	0.0019042	AOC1, LAMA3, PRG2, FN1, RTN4RL2, CAPG, PDZK1, LYZ, SLC2A5, ALOX15B, UGDH, UPK1B, SFRP1, FABP4, GPRC5A, CA2, TNFSF10, FAT2, ALDOC, CILP2, GPC4, CD22	100	2240	20660	2.02911	0.268447	0.0390361	0.0378459
GOTERM_CC_DIRECT	GO:0045121~membrane raft	6	5.12821	0.00697491	CD2, MAG, PTK2B, RTN4RL2, PDZK1, BIRC3	100	249	20660	4.97831	0.682695	0.127098	0.123223
GOTERM_CC_DIRECT	GO:0016020~membrane	27	23.0769	0.0238969	GIPR, LAMA3, PTGER3, FPR3, CELSR1, SLC1A6, SLC2A5, UPK1B, ITGAX, SLC12A8, SLC17A4, CCR2, DGAT2, KCNK12, IL1R2, KCNJ15, KCNJ16, ALOX15B, PLPP7, FA2H, KEL, B3GNT7, IL2RB, PNPLA3, ASPHD2, SHISAL2A, CD22	100	3693	20660	1.51048	0.981064	0.39191	0.379961
GOTERM_CC_DIRECT	GO:0043204~perikaryon	4	3.4188	0.0436565	CTNND2, RTN4RL2, SLC17A8, CCR2	100	163	20660	5.06994	0.999338	0.650879	0.631035
GOTERM_CC_DIRECT	GO:0005912~adherens junction	4	3.4188	0.0594044	CTNND2, LAMA3, FAT2, ALOX15B	100	185	20660	4.46703	0.999957	0.81186	0.787108
GOTERM_CC_DIRECT	GO:0097440~apical dendrite	2	1.7094	0.0695391	PTK2B, SLC17A8	100	15	20660	27.5467	0.999993	0.877263	0.850517
GOTERM_CC_DIRECT	GO:0005604~basement membrane	3	2.5641	0.0775842	LAMA3, FN1, TIMP3	100	96	20660	6.45625	0.999998	0.908844	0.881135
GOTERM_CC_DIRECT	GO:0005811~lipid particle	3	2.5641	0.0933343	FABP4, DGAT2, PNPLA3	100	107	20660	5.79252	1	1	0.97546
GOTERM_MF_DIRECT	GO:0016493~C-C chemokine receptor activity	4	3.4188	0.000239876	XCR1, CXCR6, CCR5, CCR2	102	23	18976	32.3546	0.0559509	0.0282018	0.0282018
GOTERM_MF_DIRECT	GO:0019957~C-C chemokine binding	4	3.4188	0.000273086	XCR1, CXCR6, CCR5, CCR2	102	24	18976	31.0065	0.0634475	0.0282018	0.0282018
GOTERM_MF_DIRECT	GO:0005102~receptor binding	10	8.54701	0.000352522	CD2, MAG, TNFSF14, LAMA3, TNFSF10, FN1, PTK2B, PDZK1, TIGIT, CD22	102	412	18976	4.51551	0.0811388	0.0282018	0.0282018
GOTERM_MF_DIRECT	GO:0004950~chemokine receptor activity	3	2.5641	0.00452155	XCR1, CCR5, CCR2	102	19	18976	29.3746	0.662986	0.271293	0.271293
GOTERM_MF_DIRECT	GO:0044877~macromolecular complex binding	7	5.98291	0.0143754	AOC1, CLNK, PTK2B, CAPG, PDZK1, NOD2, BIRC3	102	371	18976	3.51017	0.969042	0.690019	0.690019
GOTERM_MF_DIRECT	GO:0015026~coreceptor activity	3	2.5641	0.0313012	IL2RB, CXCR6, CCR5	102	52	18976	10.733	0.999515	1	1
GOTERM_MF_DIRECT	GO:0005178~integrin binding	4	3.4188	0.0538975	ITGAD, LAMA3, ITGAX, FN1	102	160	18976	4.65098	0.999998	1	1
GOTERM_MF_DIRECT	GO:0005436~sodium:phosphate symporter activity	2	1.7094	0.0620507	SLC17A8, SLC17A4	102	12	18976	31.0065	1	1	1
GOTERM_MF_DIRECT	GO:0008201~heparin binding	4	3.4188	0.0704518	SFRP1, AOC1, PRG2, FN1	102	179	18976	4.1573	1	1	1
GOTERM_MF_DIRECT	GO:0005313~L-glutamate transmembrane transporter activity	2	1.7094	0.0720151	SLC17A8, SLC1A6	102	14	18976	26.577	1	1	1
KEGG_PATHWAY	hsa04061:Viral protein interaction with cytokine and cytokine receptor	8	6.83761	4.88979e-06	XCR1, CCL22, TNFSF14, IL2RB, TNFSF10, CCR5, CCL18, CCR2	60	100	8586	11.448	0.000567056	0.000567216	0.000567216
KEGG_PATHWAY	hsa04060:Cytokine-cytokine receptor interaction	11	9.40171	2.94391e-05	XCR1, CCL22, TNFSF14, TNFRSF9, IL1R2, IL2RB, TNFSF10, CXCR6, CCR5, CCL18, CCR2	60	297	8586	5.3	0.00340916	0.00170747	0.00170747
KEGG_PATHWAY	hsa04062:Chemokine signaling pathway	7	5.98291	0.00194644	XCR1, CCL22, PTK2B, CXCR6, CCR5, CCL18, CCR2	60	192	8586	5.21719	0.202288	0.0752624	0.0752624
KEGG_PATHWAY	hsa04810:Regulation of actin cytoskeleton	5	4.2735	0.0719431	ITGAD, CHRM5, ITGAX, FN1, LPAR2	60	229	8586	3.12445	0.999827	1	1
KEGG_PATHWAY	hsa04514:Cell adhesion molecules	4	3.4188	0.0943827	CD2, MAG, TIGIT, CD22	60	158	8586	3.62278	0.99999	1	1
KEGG_PATHWAY	hsa04971:Gastric acid secretion	3	2.5641	0.0958386	CA2, KCNJ15, KCNJ16	60	76	8586	5.64868	0.999992	1	1

## Sheet: Sheet2
Category	Term	Count	%	PValue	Genes	List Total	Pop Hits	Pop Total	Fold Enrichment	Bonferroni	Benjamini	FDR
GOTERM_BP_DIRECT	GO:0007204~positive regulation of cytosolic calcium ion concentration	9	7.69231	1.35203e-06	XCR1, GIPR, PTGER3, LPAR2, PTK2B, FPR3, CXCR6, CCR5, CCR2	101	155	19462	11.1886	0.00121069	0.000712174	0.0007082
GOTERM_BP_DIRECT	GO:0070098~chemokine-mediated signaling pathway	7	5.98291	1.58967e-06	XCR1, CCL22, PTK2B, CXCR6, CCR5, CCL18, CCR2	101	70	19462	19.2693	0.00142334	0.000712174	0.0007082
GOTERM_BP_DIRECT	GO:0006955~immune response	13	11.1111	1.24194e-05	ADAMDEC1, XCR1, CCL22, TNFSF14, IL1R2, PRG2, CXCR6, ITGAD, TNFSF10, CCR5, CCL18, CD22, CCR2	101	512	19462	4.8926	0.0110662	0.00370926	0.00368856
GOTERM_BP_DIRECT	GO:0006935~chemotaxis	7	5.98291	4.53078e-05	XCR1, CCL22, FPR3, CXCR6, CCR5, CCL18, CCR2	101	125	19462	10.7908	0.0397837	0.0101489	0.0100923
GOTERM_BP_DIRECT	GO:0007229~integrin-mediated signaling pathway	6	5.12821	0.000293093	ADAMDEC1, ITGAD, LAMA3, ITGAX, FN1, PTK2B	101	113	19462	10.2315	0.230989	0.0441733	0.0439268
GOTERM_BP_DIRECT	GO:0007166~cell surface receptor signaling pathway	9	7.69231	0.000295804	CD2, TNFSF14, GIPR, TNFSF10, PTK2B, RTN4RL2, CCR5, CELSR1, BIRC3	101	329	19462	5.27124	0.232855	0.0441733	0.0439268
GOTERM_BP_DIRECT	GO:0006954~inflammatory response	10	8.54701	0.000411607	XCR1, CCL22, PTGER3, NKG7, FPR3, CXCR6, CCR5, LYZ, CCL18, CCR2	101	436	19462	4.41957	0.308489	0.0526857	0.0523917
GOTERM_BP_DIRECT	GO:0098609~cell-cell adhesion	7	5.98291	0.000525525	CD2, ITGAD, CTNND2, LAMA3, ITGAX, FAT2, CELSR1	101	196	19462	6.8819	0.375619	0.0588588	0.0585303
GOTERM_BP_DIRECT	GO:0035019~somatic stem cell population maintenance	4	3.4188	0.00284524	TBX1, SFRP1, NOG, ASCL2	101	55	19462	14.014	0.92215	0.268368	0.266871
GOTERM_BP_DIRECT	GO:0006968~cellular defense response	4	3.4188	0.00299518	NCR1, PTK2B, CCR5, CCR2	101	56	19462	13.7638	0.931963	0.268368	0.266871
GOTERM_BP_DIRECT	GO:0050679~positive regulation of epithelial cell proliferation	4	3.4188	0.0060741	TBX1, SFRP1, NOG, NOD2	101	72	19462	10.7052	0.995742	0.494763	0.492002
GOTERM_BP_DIRECT	GO:0060326~cell chemotaxis	4	3.4188	0.00705494	XCR1, CXCR6, CCR5, CCR2	101	76	19462	10.1417	0.998242	0.526769	0.523829
GOTERM_BP_DIRECT	GO:0034113~heterotypic cell-cell adhesion	3	2.5641	0.0103536	CD2, ITGAD, ITGAX	101	30	19462	19.2693	0.999911	0.665395	0.661682
GOTERM_BP_DIRECT	GO:0007186~G-protein coupled receptor signaling pathway	12	10.2564	0.0108629	HCAR2, GPRC5A, XCR1, HCAR1, CCL22, PTGER3, LPAR2, CXCR6, CCR5, CELSR1, CCL18, CCR2	101	968	19462	2.38876	0.999944	0.665395	0.661682
GOTERM_BP_DIRECT	GO:0031640~killing of cells of other organism	4	3.4188	0.0118821	CCL22, NKG7, LYZ, CCL18	101	92	19462	8.37796	0.999978	0.665395	0.661682
GOTERM_BP_DIRECT	GO:0019722~calcium-mediated signaling	4	3.4188	0.0118821	XCR1, CXCR6, CCR5, CCR2	101	92	19462	8.37796	0.999978	0.665395	0.661682
GOTERM_BP_DIRECT	GO:0042060~wound healing	4	3.4188	0.0140775	NOG, FN1, MYOZ1, CELSR1	101	98	19462	7.86502	0.999997	0.741968	0.737828
GOTERM_BP_DIRECT	GO:0051649~establishment of localization in cell	4	3.4188	0.0152559	KEL, DAW1, NOD2, SLC1A6	101	101	19462	7.63141	0.999999	0.759404	0.755166
GOTERM_BP_DIRECT	GO:0002548~monocyte chemotaxis	3	2.5641	0.0224196	CCL22, CCL18, CCR2	101	45	19462	12.8462	1	1	0.995531
GOTERM_BP_DIRECT	GO:1990573~potassium ion import across plasma membrane	3	2.5641	0.0224196	KCNJ15, KCNJ16, SLC12A8	101	45	19462	12.8462	1	1	0.995531
GOTERM_BP_DIRECT	GO:0044070~regulation of anion transport	2	1.7094	0.025431	CA2, PDZK1	101	5	19462	77.0772	1	1	0.995531
GOTERM_BP_DIRECT	GO:0071504~cellular response to heparin	2	1.7094	0.025431	SFRP1, AOC1	101	5	19462	77.0772	1	1	0.995531
GOTERM_BP_DIRECT	GO:0034765~regulation of ion transmembrane transport	4	3.4188	0.0349058	CATSPER1, KCNK12, KCNJ15, KCNJ16	101	139	19462	5.54512	1	1	0.995531
GOTERM_BP_DIRECT	GO:2000110~negative regulation of macrophage apoptotic process	2	1.7094	0.0354232	NOD2, CCR5	101	7	19462	55.0552	1	1	0.995531
GOTERM_BP_DIRECT	GO:0071356~cellular response to tumor necrosis factor	4	3.4188	0.0355409	SFRP1, FABP4, CCL22, CCL18	101	140	19462	5.50552	1	1	0.995531
GOTERM_BP_DIRECT	GO:0007165~signal transduction	13	11.1111	0.0361432	DTHD1, CCL22, TNFSF14, CTNND2, FPR3, NCR1, FAM83E, GPRC5A, IL2RB, TNFSF10, PTK2B, CCR5, CCL18	101	1310	19462	1.91222	1	1	0.995531
GOTERM_BP_DIRECT	GO:0044341~sodium-dependent phosphate transport	2	1.7094	0.0403812	SLC17A8, SLC17A4	101	8	19462	48.1733	1	1	0.995531
GOTERM_BP_DIRECT	GO:0006915~apoptotic process	8	6.83761	0.0406152	CD2, EGLN3, TNFSF14, TNFRSF9, TNFSF10, PTK2B, ALOX15B, BIRC3	101	620	19462	2.48636	1	1	0.995531
GOTERM_BP_DIRECT	GO:0042742~defense response to bacterium	5	4.2735	0.04568	PLAC8, TRBC2, PRG2, NOD2, LYZ	101	261	19462	3.69144	1	1	0.995531
GOTERM_BP_DIRECT	GO:0090179~planar cell polarity pathway involved in neural tube closure	2	1.7094	0.0551043	SFRP1, CELSR1	101	11	19462	35.0351	1	1	0.995531
GOTERM_BP_DIRECT	GO:0010936~negative regulation of macrophage cytokine production	2	1.7094	0.0599621	PRG2, NOD2	101	12	19462	32.1155	1	1	0.995531
GOTERM_BP_DIRECT	GO:0042127~regulation of cell proliferation	4	3.4188	0.0622763	FA2H, EGLN3, TNFRSF9, PTK2B	101	176	19462	4.37939	1	1	0.995531
GOTERM_BP_DIRECT	GO:0001706~endoderm formation	2	1.7094	0.0647952	EOMES, NOG	101	13	19462	29.6451	1	1	0.995531
GOTERM_BP_DIRECT	GO:0071347~cellular response to interleukin-1	3	2.5641	0.0680299	SFRP1, CCL22, CCL18	101	83	19462	6.96481	1	1	0.995531
GOTERM_BP_DIRECT	GO:0045580~regulation of T cell differentiation	2	1.7094	0.0696037	CD2, CCR2	101	14	19462	27.5276	1	1	0.995531
GOTERM_BP_DIRECT	GO:0007155~cell adhesion	7	5.98291	0.0719942	MAG, ITGAD, CTNND2, LAMA3, ITGAX, FN1, CD22	101	567	19462	2.37893	1	1	0.995531
GOTERM_BP_DIRECT	GO:0043547~positive regulation of GTPase activity	4	3.4188	0.074606	SFRP1, CCL22, ASAP3, CCL18	101	190	19462	4.0567	1	1	0.995531
GOTERM_BP_DIRECT	GO:0010820~positive regulation of T cell chemotaxis	2	1.7094	0.0791474	TNFSF14, CCR2	101	16	19462	24.0866	1	1	0.995531
GOTERM_BP_DIRECT	GO:0016055~Wnt signaling pathway	4	3.4188	0.0792538	SFRP1, CTNND2, NOTUM, GPC4	101	195	19462	3.95268	1	1	0.995531
GOTERM_BP_DIRECT	GO:0031103~axon regeneration	2	1.7094	0.0838828	MAG, RTN4RL2	101	17	19462	22.6698	1	1	0.995531
GOTERM_BP_DIRECT	GO:0050872~white fat cell differentiation	2	1.7094	0.0838828	FABP4, PNPLA3	101	17	19462	22.6698	1	1	0.995531
GOTERM_BP_DIRECT	GO:0002407~dendritic cell chemotaxis	2	1.7094	0.0838828	CCR5, CCR2	101	17	19462	22.6698	1	1	0.995531
GOTERM_BP_DIRECT	GO:0031643~positive regulation of myelination	2	1.7094	0.0885941	MAG, ITGAX	101	18	19462	21.4103	1	1	0.995531
GOTERM_BP_DIRECT	GO:0050995~negative regulation of lipid catabolic process	2	1.7094	0.0885941	HCAR2, HCAR1	101	18	19462	21.4103	1	1	0.995531
GOTERM_BP_DIRECT	GO:0045618~positive regulation of keratinocyte differentiation	2	1.7094	0.0932815	ALOX15B, OVOL2	101	19	19462	20.2835	1	1	0.995531
GOTERM_BP_DIRECT	GO:0032695~negative regulation of interleukin-12 production	2	1.7094	0.0932815	NOD2, TIGIT	101	19	19462	20.2835	1	1	0.995531
GOTERM_BP_DIRECT	GO:0030855~epithelial cell differentiation	3	2.5641	0.095231	TBX1, UPK1B, ALDOC	101	101	19462	5.72356	1	1	0.995531
GOTERM_BP_DIRECT	GO:0015813~L-glutamate transport	2	1.7094	0.097945	SLC17A8, SLC1A6	101	20	19462	19.2693	1	1	0.995531
GOTERM_BP_DIRECT	GO:0042474~middle ear morphogenesis	2	1.7094	0.097945	TBX1, NOG	101	20	19462	19.2693	1	1	0.995531
GOTERM_BP_DIRECT	GO:0006820~anion transport	2	1.7094	0.097945	SLC17A8, SLC17A4	101	20	19462	19.2693	1	1	0.995531
GOTERM_BP_DIRECT	GO:0019432~triglyceride biosynthetic process	2	1.7094	0.097945	DGAT2, PNPLA3	101	20	19462	19.2693	1	1	0.995531
GOTERM_BP_DIRECT	GO:0050727~regulation of inflammatory response	3	2.5641	0.0984214	NOD2, CCR2, BIRC3	101	103	19462	5.61242	1	1	0.995531
